# Supplementary material for: Pathological Diagnosis of Adult Craniopharyngioma on MR Images: An Automated End-to-End Approach Based on Deep Neural Networks Requiring No Manual Segmentation
Source: J Clin Med. 2022 Dec 16;11(24):7481. doi: 10.3390/jcm11247481 (PMC9782822; doi:10.3390/jcm11247481)
Supplement: Supplementary file 1 [file jcm-11-07481-s001.zip]

Archive with 1 entries (1 files):
- jcm-2094181-supplementary.pdf
